# Supplementary material for: Whole Goat Milk-Based Formula versus Whey-Based Cow Milk Formula: What Formula Do Infants Enjoy More?—A Feasibility, Double-Blind, Randomized Controlled Trial
Source: Nutrients. 2023 Sep 19;15(18):4057. doi: 10.3390/nu15184057 (PMC10537215; doi:10.3390/nu15184057)
Supplement: Supplementary file 1 [file nutrients-15-04057-s001.zip]

Archive with 1 entries (1 files):
- nutrients-2595606-supplementary.pdf
